# Supplementary material for: Nitrogen-Doped Biochar Aerogel as Efficient Peroxymonosulfate Activator for Organic Pollutant Removal
Source: Nanomaterials (Basel). 2025 Jun 4;15(11):865. doi: 10.3390/nano15110865 (PMC12158100; doi:10.3390/nano15110865)
Supplement: Supplementary file 1 [file nanomaterials-15-00865-s001.zip]

Archive with 1 entries (1 files):
- nanomaterials-3645790-supplementary.pdf
